# Supplementary material for: Music Therapy Assessment for Older Adults: Descriptive Mixed-Methods Study
Source: Behav Sci (Basel). 2024 Apr 23;14(5):354. doi: 10.3390/bs14050354 (PMC11118053; doi:10.3390/bs14050354)
Supplement: Supplementary file 1 [file behavsci-14-00354-s001.zip]

Archive with 3 entries (3 files):
- Supplementary Material #S1 Music Therapy Assessment Older Adults MAOA.pdf
- Supplementary Material #S2 Music Therapy Assessment Older Adults MTAOA 2(1).pdf
- Supplementary Material #S3 Assessment Research Study Interview Questions.pdf
